# Supplementary material for: GSK3β-Dzip1-Rab8 Cascade Regulates Ciliogenesis after Mitosis
Source: PLoS Biol. 2015 Apr 10;13(4):e1002129. doi: 10.1371/journal.pbio.1002129 (PMC4393111; doi:10.1371/journal.pbio.1002129)
Supplement: S1 Data — (XLSX) [file pbio.1002129.s001.xlsx]

## Sheet: Fig2
	cell w ciliary Rab8 (%)	Control	1308-3		Numbers used in F2B
	Exp1	29	7.3			Control	1308-3
	Exp2	25	3		Average	27	5
	Exp3	26	4.5		SD	2.1	2.2
	cell w ciliary Rab8Q67L (%)	Control	1308-3		Numbers used in F2D
	Exp1	68	19			Control	1308-3
	Exp2	86	25		Average	70	21
	Exp3	57	18		SD	15	3.8
	cell w ciliary SmoYFP (%)	Control	1308-3		Numbers used in F2F
	Exp1	82	25			Control	1308-3
	Exp2	78	24		Average	80	25
	Exp3	80	26		SD	2	1

## Sheet: Fig3
		YFP bleach (%)		CFP increase (%)			Numbers used in F3E
		Control	1308-3	Control	1308-3			YFP bleach		CFP increase (%)
	cell1	-85	-86	2.4	-11			Control	1308-3	Control	1308-3
	cell2	-83	-87	1.3	6.2		Average	-87	-85	9.3	-3.6
	cell3	-89	-87	10	-11		SD	2.8	2	8.2	6.9
	cell4	-87	-83	18	-10
	cell5	-91	-82	4.1	6
	cell6	-89	-83	3	-5.2
	cell7	-88	-85	14.3	-0.9
	cell8	-90	-87	14	-2.1
	cell9	-88	-86	23	-13
	cell10	-84	-87	2.1	-4.2
	cell11	-83	-82	3.2	2
	cell12	-85	-83	1.2	-13
	cell13	-92	-82	11	6.6
	cell14	-89	-83	23	-5.2
	cell15	-88	-84	3.1	-2.5
	cell16	-85	-83	4	-2.1
	cell17	-85	-83	3.3	-12
	cell18	-91	-86	12	6.5
	cell19	-90	-86	27	-10
	cell20	-84	-87	5.1	2

## Sheet: Fig5
	band intensity	0	1	2	3	4	5		Numbers used in F5C
	Rab8 Control	0	146.364	1079.65	2934.22	7488.15	23403.8		ratio	0	1	2	3	4	5
	Rab8 CHIR	0	170.778	2017.33	6863.85	19713.3	24623.2		Rab8 Control	0	0.0063	0.046	0.13	0.32	1.0
	Dzip1 Control	0	25205.5	20994.9	20682.5	20934.8	25222.6		Rab8 CHIR	0	0.0070	0.082	0.28	0.80	1.0
	Dzip1 CHIR	0	2839.83	6544.45	6202.43	13741.4	25891.2		Dzip1 Control	0	1.0	0.88	0.82	0.83	1.0
									Dzip1 CHIR	0	0.11	0.25	0.24	0.53	1.0
		YFP bleach (%)			CFP increase (%)				Numbers used in F5D
		Control	BIO	CHIR	Control	BIO	CHIR			YFP bleach (%)			CFP increase (%)
	cell1	-90	-80	-85	2.2	0.3	1.3			Control	BIO	CHIR	Control	BIO	CHIR
	cell2	-89	-85	-84	3.7	2.4	0.8		Average	-89	-84	-85	4.8	3.3	2.6
	cell3	-90	-81	-82	10	0.9	5.5		SD	2.3	3.8	2	2.8	2.1	1.7
	cell4	-90	-82	-83	3.2	6.1	3.8
	cell5	-87	-87	-88	6.6	4.1	2
	cell6	-86	-82	-85	8.1	5.2	4.5
	cell7	-88	-90	-82	3.2	5.1	0.5
	cell8	-87	-89	-85	2.1	0.3	0.6
	cell9	-89	-82	-80	2.8	3.8	3.1
	cell10	-85	-85	-87	4.1	1.4	2.6
	cell11	-87	-80	-85	2.3	3.2	2.2
	cell12	-90	-89	-85	2.8	4.7	5.6
	cell13	-93	-87	-87	3.6	6.6	2.3
	cell14	-88	-81	-85	3.1	7.5	0.5
	cell15	-91	-85	-83	2.2	2.1	0.3
	cell16	-92	-80	-86	3.6	1.7	3.8
	cell17	-85	-89	-87	9.1	2.2	4.1
	cell18	-88	-79	-83	5.5	1.1	0.8
	cell19	-89	-85	-85	11	3.9	2.5
	cell20	-92	-90	-85	6.1	3	4.5
	band intensity	0	1	2	3	4	5		Numbers used in F5F
	Rab8 520A	0	1383.99	4134.2	10382.3	12378.9	13310.7		ratio	0	1	2	3	4	5
	Rab8 520D	0	771.991	2165.41	9055.37	14466	19685.6		Rab8 520A	0	0.10	0.31	0.78	0.83	1.0
	Dzip1 520A	0	444.607	5420.49	10387.1	17002.9	23719.2		Rab8 520D	0	0.039	0.11	0.46	0.73	1.0
	Dzip1 520D	0	1335.89	7942.53	12338	17148.3	17145.4		Dzip1 520A	0	0.019	0.23	0.44	0.72	1.0
									Dzip1 520D	0	0.078	0.46	0.72	1.0	1.0

## Sheet: Fig6
	cell w cilium (%)	Control	BIO	CHIR			Numbers used in F6C
	Exp1	39	4.6	5.3				Control	BIO	CHIR
	Exp2	33	2.7	3.7			Average	36	3.5	4.5
	Exp3	37	3.3	4.4			SD	3.1	1	0.8
	cell w cilium (%)	WT	3aKO	3bKO			Numbers used in F6E
	Exp1	12	35	3.3				WT	3aKO	3bKO
	Exp2	11	30	2.7			Average	11	32	3
	Exp3	9.8	32	2.9			SD	1.1	2.5	0.3
	cell w cilium (%)	WT	S9A	K85R	R96A		Numbers used in F6G
	Exp1	24	23	0	20			WT	S9A	K85R	R96A
	Exp2	29	28	0	15		Average	27	27	0	17
	Exp3	28	29	0	17		SD	2.6	3.2	0	2.5
	cell w cilium (%)	Mock	WT	S520A	S520D		Numbers used in F6I
	Exp1	3.4	4.9	5	41			Mock	WT	S520A	S520D
	Exp2	3.4	5.1	5.3	37		Average	3.4	5	5	38
	Exp3	3.3	5.1	4.7	35		SD	0.1	0.1	0.3	3.1

## Sheet: S2_Fig
	cell w cilium (%)	Control	1308-3	2172-1		Numbers used in S2C
	Exp1	69	30	32			Control	1308-3	2172-1
	Exp2	65	32	33		Average	64	29	29
	Exp3	58	24	23		SD	5.6	4.2	5.5
						Numbers used in S2D
							Control	1308-3	2172-1
						Average	6.5	2.1	2.6
						SD	3.2	0.6	0.5
	cell w cilium (%)	Mock	GFP	GFP-Dzip1		Numbers used in S2F
	Exp1	26	20	67			Mock	GFP	GFP-Dzip1
	Exp2	33	30	54		Average	29	24	61
	Exp3	28	21	61		SD	3.6	5.5	6.5

## Sheet: S5_Fig
	Numbers used in S5F
	FRET of Aggregates			FRET of Basal body			FRET of cytoplasm
	Time [s]	Intensity Ch3-T2	Intensity Ch2-T3	Time [s]	Intensity Ch3-T2	Intensity Ch2-T3	Time [s]	Intensity Ch3-T2	Intensity Ch2-T3
	0	157.7	118.2	0	89.7	33.6	0	9.5	10.6
	5.17	156.9	116.4	5.16	84.1	30.6	5.16	9.5	10.5
	10.51	157.3	113.5	10.36	83	30.9	10.44	8.3	10.9
	44.45	57.7	132.5	47.35	8.2	36.2	47.05	6.5	10.5
	49.6	63.9	131.6	52.29	8.2	36.5	52.11	6.9	10.7
	54.76	66	130	57.46	8.9	37.3	57.32	6.7	10.7
	59.94	63.9	135.4	62.66	9.6	37	62.06	6.9	10.6
	65.17	67.6	127.5	67.88	9.6	36.7	67.79	6.7	10.5
	70.36	65	132.1	73.08	9.9	34.1	73.11	7.1	10.7
	75.57	72.2	132	78.3	9.4	35.1	78.41	7.1	10.7

## Sheet: S7_Fig
	cell w cilia (%)	8h	16h	24h			Numbers used in S7A
	Control Exp1	23	56	78				8h	16h	24h
	Control Exp2	20	55	73			Control Average	20	52	71
	Control Exp3	16	46	63			Control SD	3.5	5.5	7.6
	CHIR Exp1	11.1	20	21			CHIR Average	8.6	19	19
	CHIR Exp2	8.8	21	19			CHIR SD	2.7	2.1	2
	CHIR Exp3	5.8	17	17
							Numbers used in S7C
								Control	BIO	CHIR
							Average	4.9	2.2	1.8
							SD	1	1	1.2
	cell w cilia (%)	WT	S9A	K85R	R96A		Numbers used in S7F
	Exp1	84	80	11	46			WT	S9A	K85R	R96A
	Exp2	79	74	7.8	44		Average	79	75	8.6	44
	Exp3	75	70	6.9	42		SD	4.5	5	2.2	2
	cell w ciliary Rab8 (%)	Mock	WT	S520A	S520D		Numbers used in S7H
	Exp1	0	5.2	1.9	11			Mock	WT	S520A	S520D
	Exp2	0	1.1	0	13		Average	0	1.8	1	12
							SD	0	2.8	1.4	1.4
	cell w ciliary Rab8 (%)	Mock	WT	S520A	S520D		Numbers used in S7J
	Exp1	13	29	7.9	34			Mock	WT	S520A	S520D
	Exp2	6.8	21	5.9	26		Average	9.9	25	6.9	30
							SD	4.4	5.7	1.4	5.7
